# Supplementary material for: Prognostic analyses of genes associated with anoikis in breast cancer
Source: PeerJ. 2023 Oct 11;11:e15475. doi: 10.7717/peerj.15475 (PMC10576492; doi:10.7717/peerj.15475)
Supplement: Table S1 [file peerj-11-15475-s001.csv]

gene_name	number
BCL2L11	1
CEACAM6	2
EGFR	3
CASP8	4
CDH1	5
FN1	6
PTGS2	7
ITGA2	8
ITGA6	9
CTTN	10
SKP2	11
ITGB4	12
ABHD4	13
CD44	14
TGFB1	15
MMP2	16
SFN	17
PRKCA	18
CXCL8	19
CDKN1B	20
PLAU	21
PPARG	22
BIRC3	23
MMP9	24
PTHLH	25
TNFSF10	26
LAMC2	27
LAMA3	28
LAMB3	29
CDH2	30
SERPINA1	31
BRCA2	32
CD24	33
MDM2	34
IL1RAP	35
TWIST1	36
HMOX1	37
CDH3	38
LPAR1	39
CEACAM1	40
SIRPA	41
TPM1	42
F3	43
SERPINB1	44
SERPINE1	45
BIN1	46
IRF6	47
SFRP1	48
TAGLN	49
ARHGDIB	50
MAOA	51
JUP	52
NDRG1	53
TP63	54
KRT14	55
S100A7	56
SRSF3	57
NOS2	58
ROR1	59
THY1	60
LGALS8	61
SLPI	62
NRP1	63
MST1	64
KLF5	65
BMP2	66
KRT18	67
ETS1	68
SOX9	69
S100A9	70
S100A8	71
JAG1	72
SDC4	73
VSNL1	74
KLF4	75
XDH	76
ADAM12	77
IVL	78
FGFR1	79
STAT1	80
ICAM1	81
WNT5A	82
MST1R	83
IGFBP3	84
IL1B	85
L1CAM	86
COL17A1	87
FOSL1	88
IL1A	89
CSF2	90
CXADR	91
PTPN3	92
WIPF1	93
CSF3	94
CXCL1	95
SRGN	96
KRT15	97
NMU	98
MIA	99
RHOD	100
