# Supplementary material for: Prognostic analyses of genes associated with anoikis in breast cancer
Source: PeerJ. 2023 Oct 11;11:e15475. doi: 10.7717/peerj.15475 (PMC10576492; doi:10.7717/peerj.15475)
Supplement: Supplemental Information 8 [file peerj-11-15475-s008.csv]

Well	Fluor	Target	Content	Sample	Biological Set Name	Cq	Cq Mean	Cq Std. Dev	Starting Quantity (SQ)	Log Starting Quantity	SQ Mean	SQ Std. Dev	Set Point	Well Note
A01	SYBR	CD24	Unkn	10A	10A	28.64486313	28.64486313	0	NaN	NaN	NaN	0	60
A02	SYBR	CD24	Unkn	10A	10A	28.48419362	28.48419362	0	NaN	NaN	NaN	0	60
A03	SYBR	CD24	Unkn	10A	10A	28.57010454	28.57010454	0	NaN	NaN	NaN	0	60
A04	SYBR	CD24	Unkn	231	231	27.59148898	27.59148898	0	NaN	NaN	NaN	0	60
A05	SYBR	CD24	Unkn	231	231	27.5614848	27.5614848	0	NaN	NaN	NaN	0	60
A06	SYBR	CD24	Unkn	231	231	27.86486998	27.86486998	0	NaN	NaN	NaN	0	60
A07	SYBR	CD24	Unkn	HCC	HCC	25.03303969	25.03303969	0	NaN	NaN	NaN	0	60
A08	SYBR	CD24	Unkn	HCC	HCC	24.91172892	24.91172892	0	NaN	NaN	NaN	0	60
A09	SYBR	CD24	Unkn	HCC	HCC	24.99583524	24.99583524	0	NaN	NaN	NaN	0	60
C01	SYBR	TP63	Unkn	10A	10A	20.46647307	20.46647307	0	NaN	NaN	NaN	0	60
C02	SYBR	TP63	Unkn	10A	10A	20.57973395	20.57973395	0	NaN	NaN	NaN	0	60
C03	SYBR	TP63	Unkn	10A	10A	20.48134618	20.48134618	0	NaN	NaN	NaN	0	60
C04	SYBR	TP63	Unkn	231	231	25.67380917	25.67380917	0	NaN	NaN	NaN	0	60
C05	SYBR	TP63	Unkn	231	231	25.69794476	25.69794476	0	NaN	NaN	NaN	0	60
C06	SYBR	TP63	Unkn	231	231	25.83804507	25.83804507	0	NaN	NaN	NaN	0	60
C07	SYBR	TP63	Unkn	HCC	HCC	25.10101592	25.10101592	0	NaN	NaN	NaN	0	60
C08	SYBR	TP63	Unkn	HCC	HCC	25.06956933	25.06956933	0	NaN	NaN	NaN	0	60
C09	SYBR	TP63	Unkn	HCC	HCC	25.22249453	25.22249453	0	NaN	NaN	NaN	0	60
D01	SYBR	KRT15	Unkn	10A	10A	30.09005383	30.09005383	0	NaN	NaN	NaN	0	60
D02	SYBR	KRT15	Unkn	10A	10A	29.59596594	29.59596594	0	NaN	NaN	NaN	0	60
D03	SYBR	KRT15	Unkn	10A	10A	30.26318659	30.26318659	0	NaN	NaN	NaN	0	60
D04	SYBR	KRT15	Unkn	231	231	30.62086185	30.62086185	0	NaN	NaN	NaN	0	60
D05	SYBR	KRT15	Unkn	231	231	30.28244355	30.28244355	0	NaN	NaN	NaN	0	60
D06	SYBR	KRT15	Unkn	231	231	31.6312856	31.6312856	0	NaN	NaN	NaN	0	60
D07	SYBR	KRT15	Unkn	HCC	HCC	33.27204348	33.27204348	0	NaN	NaN	NaN	0	60
D08	SYBR	KRT15	Unkn	HCC	HCC	34.23711621	34.23711621	0	NaN	NaN	NaN	0	60
D09	SYBR	KRT15	Unkn	HCC	HCC	33.23375222	33.23375222	0	NaN	NaN	NaN	0	60
D10	SYBR	BETA	Unkn	10A	10A	18.65712013	18.65712013	0	NaN	NaN	NaN	0	60
D11	SYBR	BETA	Unkn	10A	10A	18.55770556	18.55770556	0	NaN	NaN	NaN	0	60
D12	SYBR	BETA	Unkn	10A	10A	18.53047559	18.53047559	0	NaN	NaN	NaN	0	60
E01	SYBR	NDRG	Unkn	10A	10A	25.2713611	25.2713611	0	NaN	NaN	NaN	0	60
E02	SYBR	NDRG	Unkn	10A	10A	25.0863552	25.0863552	0	NaN	NaN	NaN	0	60
E03	SYBR	NDRG	Unkn	10A	10A	24.88523916	24.88523916	0	NaN	NaN	NaN	0	60
E04	SYBR	NDRG	Unkn	231	231	23.0919077	23.0919077	0	NaN	NaN	NaN	0	60
E05	SYBR	NDRG	Unkn	231	231	22.91087251	22.91087251	0	NaN	NaN	NaN	0	60
E06	SYBR	NDRG	Unkn	231	231	22.92150777	22.92150777	0	NaN	NaN	NaN	0	60
E07	SYBR	NDRG	Unkn	HCC	HCC	23.43577191	23.43577191	0	NaN	NaN	NaN	0	60
E08	SYBR	NDRG	Unkn	HCC	HCC	23.3343629	23.3343629	0	NaN	NaN	NaN	0	60
E09	SYBR	NDRG	Unkn	HCC	HCC	23.4855098	23.4855098	0	NaN	NaN	NaN	0	60
E10	SYBR	BETA	Unkn	231	231	18.19992102	18.19992102	0	NaN	NaN	NaN	0	60
E11	SYBR	BETA	Unkn	231	231	18.05226864	18.05226864	0	NaN	NaN	NaN	0	60
E12	SYBR	BETA	Unkn	231	231	17.84026043	17.84026043	0	NaN	NaN	NaN	0	60
F01	SYBR	MIA	Unkn	10A	10A	22.63308985	22.63308985	0	NaN	NaN	NaN	0	60
F02	SYBR	MIA	Unkn	10A	10A	22.64771443	22.64771443	0	NaN	NaN	NaN	0	60
F03	SYBR	MIA	Unkn	10A	10A	22.57309585	22.57309585	0	NaN	NaN	NaN	0	60
F04	SYBR	MIA	Unkn	231	231	22.80227709	22.80227709	0	NaN	NaN	NaN	0	60
F05	SYBR	MIA	Unkn	231	231	22.81530954	22.81530954	0	NaN	NaN	NaN	0	60
F06	SYBR	MIA	Unkn	231	231	22.94600867	22.94600867	0	NaN	NaN	NaN	0	60
F07	SYBR	MIA	Unkn	HCC	HCC	22.75664123	22.75664123	0	NaN	NaN	NaN	0	60
F08	SYBR	MIA	Unkn	HCC	HCC	22.81135954	22.81135954	0	NaN	NaN	NaN	0	60
F09	SYBR	MIA	Unkn	HCC	HCC	22.91061721	22.91061721	0	NaN	NaN	NaN	0	60
F10	SYBR	BETA	Unkn	HCC	HCC	16.049747	16.049747	0	NaN	NaN	NaN	0	60
F11	SYBR	BETA	Unkn	HCC	HCC	15.89052116	15.89052116	0	NaN	NaN	NaN	0	60
F12	SYBR	BETA	Unkn	HCC	HCC	15.82602114	15.82602114	0	NaN	NaN	NaN	0	60
A01	SYBR	CD24	Unkn	10A	10A	20.50804824	20.50804824	0	NaN	NaN	NaN	0	60
A02	SYBR	CD24	Unkn	10A	10A	20.31138244	20.31138244	0	NaN	NaN	NaN	0	60
A03	SYBR	CD24	Unkn	10A	10A	20.57972929	20.57972929	0	NaN	NaN	NaN	0	60
A04	SYBR	CD24	Unkn	MCF-7	MCF-7	18.44066657	18.44066657	0	NaN	NaN	NaN	0	60
A05	SYBR	CD24	Unkn	MCF-7	MCF-7	18.4389719	18.4389719	0	NaN	NaN	NaN	0	60
A06	SYBR	CD24	Unkn	MCF-7	MCF-7	18.56153113	18.56153113	0	NaN	NaN	NaN	0	60
F01	SYBR	BETA	Unkn	10A	10A	14.3783311	14.3783311	0	NaN	NaN	NaN	0	60
F02	SYBR	BETA	Unkn	10A	10A	14.51416207	14.51416207	0	NaN	NaN	NaN	0	60
F03	SYBR	BETA	Unkn	10A	10A	14.3733116	14.3733116	0	NaN	NaN	NaN	0	60
F04	SYBR	BETA	Unkn	MCF-7	MCF-7	15.2609319	15.2609319	0	NaN	NaN	NaN	0	60
F05	SYBR	BETA	Unkn	MCF-7	MCF-7	14.63682809	14.63682809	0	NaN	NaN	NaN	0	60
F06	SYBR	BETA	Unkn	MCF-7	MCF-7	14.74546697	14.74546697	0	NaN	NaN	NaN	0	60
C01	SYBR	MIA	Unkn	10A	10A	21.69045436	21.69045436	0	NaN	NaN	NaN	0	60
C02	SYBR	MIA	Unkn	10A	10A	21.17040267	21.17040267	0	NaN	NaN	NaN	0	60
C03	SYBR	MIA	Unkn	10A	10A	20.67087802	20.67087802	0	NaN	NaN	NaN	0	60
C04	SYBR	MIA	Unkn	MCF-7	MCF-7	23.47553025	23.47553025	0	NaN	NaN	NaN	0	60
C05	SYBR	MIA	Unkn	MCF-7	MCF-7	23.27042303	23.27042303	0	NaN	NaN	NaN	0	60
C06	SYBR	MIA	Unkn	MCF-7	MCF-7	23.29407212	23.29407212	0	NaN	NaN	NaN	0	60
B01	SYBR	NDRG1	Unkn	10A	10A	20.29371344	20.29371344	0	NaN	NaN	NaN	0	60
B02	SYBR	NDRG1	Unkn	10A	10A	19.88932188	19.88932188	0	NaN	NaN	NaN	0	60
B03	SYBR	NDRG1	Unkn	10A	10A	20.04046572	20.04046572	0	NaN	NaN	NaN	0	60
B04	SYBR	NDRG1	Unkn	MCF-7	MCF-7	25.97649302	25.97649302	0	NaN	NaN	NaN	0	60
B05	SYBR	NDRG1	Unkn	MCF-7	MCF-7	25.77082774	25.77082774	0	NaN	NaN	NaN	0	60
B06	SYBR	NDRG1	Unkn	MCF-7	MCF-7	25.71356704	25.71356704	0	NaN	NaN	NaN	0	60
H01	SYBR	TP63	Unkn	10A	10A	25.3636997	25.3636997	0	NaN	NaN	NaN	0	60
H02	SYBR	TP63	Unkn	10A	10A	25.21859233	25.21859233	0	NaN	NaN	NaN	0	60
H03	SYBR	TP63	Unkn	10A	10A	25.22601927	25.22601927	0	NaN	NaN	NaN	0	60
H04	SYBR	TP63	Unkn	MCF-7	MCF-7	27.14037397	27.14037397	0	NaN	NaN	NaN	0	60
H05	SYBR	TP63	Unkn	MCF-7	MCF-7	26.75222391	26.75222391	0	NaN	NaN	NaN	0	60
H06	SYBR	TP63	Unkn	MCF-7	MCF-7	26.87882876	26.87882876	0	NaN	NaN	NaN	0	60
D01	SYBR	KTR15	Unkn	10A	10A	25.59869529	25.59869529	0	NaN	NaN	NaN	0	60
D02	SYBR	KTR15	Unkn	10A	10A	25.55760049	25.55760049	0	NaN	NaN	NaN	0	60
D03	SYBR	KTR15	Unkn	10A	10A	25.69870476	25.69870476	0	NaN	NaN	NaN	0	60
D04	SYBR	KTR15	Unkn	MCF-7	MCF-7	26.86043744	26.86043744	0	NaN	NaN	NaN	0	60
D05	SYBR	KTR15	Unkn	MCF-7	MCF-7	27.11292921	27.11292921	0	NaN	NaN	NaN	0	60
D06	SYBR	KTR15	Unkn	MCF-7	MCF-7	27.19230342	27.19230342	0	NaN	NaN	NaN	0	60
F01	SYBR	BETA	Unkn	10A	10A	15.07847786	15.07847786	0	NaN	NaN	NaN	0	60
F02	SYBR	BETA	Unkn	10A	10A	15.02333502	15.02333502	0	NaN	NaN	NaN	0	60
F03	SYBR	BETA	Unkn	10A	10A	15.17284009	15.17284009	0	NaN	NaN	NaN	0	60
F04	SYBR	BETA	Unkn	MCF-7	MCF-7	15.11960796	15.11960796	0	NaN	NaN	NaN	0	60
F05	SYBR	BETA	Unkn	MCF-7	MCF-7	15.18115407	15.18115407	0	NaN	NaN	NaN	0	60
F06	SYBR	BETA	Unkn	MCF-7	MCF-7	15.17409667	15.17409667	0	NaN	NaN	NaN	0	60
